# Supplementary material for: Diet Prevents Social Stress-Induced Maladaptive Neurobehavioural and Gut Microbiota Changes in a Histamine-Dependent Manner
Source: Int J Mol Sci. 2022 Jan 13;23(2):862. doi: 10.3390/ijms23020862 (PMC8775792; doi:10.3390/ijms23020862)
Supplement: Supplementary file 1 [file ijms-23-00862-s001.zip]

Archive with 1 entries (1 files):
- Supplementary Materials Costa Rani IJMS.pdf
